# Supplementary material for: Comparative Feeding and Defecation Behaviors of Trypanosoma cruzi-Infected and Uninfected Triatomines (Hemiptera: Reduviidae) from the Americas
Source: Insects. 2025 Feb 10;16(2):188. doi: 10.3390/insects16020188 (PMC11856564; doi:10.3390/insects16020188)
Supplement: Supplementary file 1 [file insects-16-00188-s001.zip]

Archive with 2 entries (2 files):
- insects-3415646-supplementary.mov
- insects-3415646-supplementary.pdf
